# Supplementary material for: What to Measure? Development of a Core Outcome Set to Assess Remote Technologies for Cochlear Implant Users
Source: J Clin Med. 2025 Oct 30;14(21):7697. doi: 10.3390/jcm14217697 (PMC12609933; doi:10.3390/jcm14217697)
Supplement: Supplementary file 1 [file jcm-14-07697-s001.zip]

Archive with 6 entries (6 files):
- Supplementary Figure S1.jpg
- Supplementary File S1 Example survey.pdf
- Supplementary File S2 Final Workshop Agenda.pdf
- Supplementary Table S1.xlsx
- Supplementary Table S2.pdf
- Supplementary Table S3.pdf
