# Supplementary material for: What to Measure? Development of a Core Outcome Set to Assess Remote Technologies for Cochlear Implant Users
Source: J Clin Med. 2025 Oct 30;14(21):7697. doi: 10.3390/jcm14217697 (PMC12609933; doi:10.3390/jcm14217697)
Supplement: Supplementary file 1 [file jcm-14-07697-s001.zip › Supplementary Table S1.xlsx]

## Sheet: Sheet1
	Supplementary Table S1: PROM description and development information
		PROM description and development										Items relevant to domain specificed in CODS: n (%)
	PROM Name	PROM Abbreviation	Target Population	Description	Year Developed	Total Number of Items	Sub domains	Scale	Developed with Input from?	Analysis methods used in development	Administration	Participation, hearing related quality of life	Satisfaction with device	Mental Health/Wellbeing/Pyschosocial	Motivation/ Readiness	Acceptance	Speech perception assessment	Service
	Revised Hearing Handicap inventory (Cassarly et al, 2020)	RHHI	adults with hearing loss	strong unidimensional, clinically informative measures of self-perceived hearing handicap that can be used for adults of all ages.	2020	18	Nil	3pt: yes, sometimes, no	Unable to ascertain	Unable to ascertain	Paper based	18/18 (100%)
	Revised Hearing Handicap Inventory (Screener), (Cassarly et al, 2020)	RHHI-S	adults with hearing loss	strong unidimensional, clinically informative measures of self-perceived hearing handicap that can be used for adults of all ages.	2020	10	Nil	3pt: yes, sometimes, no	Unable to ascertain	Unable to ascertain	Paper based	10/10 (100%)
	Hearing Handicap Iventory for the Elderly (Ventry & Weinstein, 1982)	HHIE	Non-institutionalised older adults	Assesses effects of HL on emotional and social adjustment of elderly people	1982	25	Emotional (13 items) Situational (12 items)	3pt: yes, sometimes, no	Unable to access paper	Reliability: internal consistency through the computation of Chronbach's alpha. (Alpha values 0.88 (social/situational subscale) to 0.95 for the entire inventory)	Designed as face to face interview administration Often used with pen and paper administration	12/25 (48%)		13/25 (52%)
	Hearing Handicap Inventory for the Elderly Screener (Ventry & Weinsteing, 1983)	HHIE(S)	Non-institutionalised older adults	Assesses effects of HL on emotional and social adjustment of elderly people (Screener)	1983	10	Emotional (5 items) Situational (5 items)	3pt: yes, sometimes, no	Unable to access paper	Unable to access paper	Designed as face to face interview administration Often used with pen and paper administration	5/10 (50%)		5/10 (50%)
	Glasgow Hearing Aid Benefit Profile *standard Q's only (Gatehouse, 1999)	GHABP	Hearing-impaired adults	Assessed disablity, handicap and HA benefit	1999	48; (4 pre-determined situations, up to 4 personal situations - 6 items per situation)	Initial disability (6 items) handicap (6 items), hearing aid use (6 items), benefit (6 items), satisfaction (6 items) and residual disability (6 items)	0-5 (category varies depending on question asked)	Unable to access paper	Unable to access paper	Designed as face to face interview administration. Often used with pen and paper administration. Online versions developed. License required	16/24 (67%)		4/24 (17%)
	Abbreviated Profile of Hearing Aid Benefit (Cox & Alexander, 1995)	APHAB	Hearing-impaired adults	Measures unaided and aided performance as well as HA benefit in relation to speech understanding in different environments and by quantifying -ve reactions to environmental sounds.	1995	24	Ease of Communication (EC), Reverberation (RV), Background Noise (BN), and Aversiveness (AV)	A Always (99%) B Almost Always (87%) C Generally (75%) D Half-the-time (50%) E Occasionally (25%) F Seldom (12%) G Never (1%)	Elderly hearing-impaired adults (n=128) completed PHAB (extended version of the APHAB). Unclear how the original questions were developed.	Determined score distributions and psychometric properties of each of the APHAB subscales. Test-retest results (n=27 similiar individuals). Equal-percentile profiles were generated for unaided, aided and benefit scores obtained from successful wearers of linear hearing aids.	Paper based	24/24 (100%)
	Bern Benefit in Single-Sided Deafness (Kimpis et al, 2011)	BBSS	Adults with SSD	Assesses aided and unaided performance in different listening situations	2011	10	Nil	Much easier without the aid …, somewhat easier, Similar with and without, ... somewhat easier ,Much easier with the aid, ( -5 to 5)	not clear - no development articles found	Unable to access article	Paper based	10/10 (100%)
	International Outcome Inventory - Cochlear implants (modified from IOI-HA) (Cox et al, 2000)	IOI-CI	adults with hearing loss (using Hearing Aids)	Assesses CI usage, benefit, residual activity limitations, residual participation restrictions, satisfaction, impact on others, and QofL	2000	7	The seven items are: (1) The use of HAs (Use), (2) The perceived benefits (Ben), (3) Residual activity, limitation (RAL), (4) Satisfaction (Sat), (5) Residual participation restriction (RPR), (6) Impact on others (Ioth) and (7) Change in quality of life (QoL).	5 pt categorical scale with categories varying depending on the question	Consensus of International Hearing Researchers	Psychometic properties and Norms available.	Paper based. Has been used online but develeoped this way for study. Multiple translations for different languages.	4/7 (57%)	1/7 (14%)
	Nijmegen Cochlear Implant Questionnaire (Hinderink et al, 2000)	NCIQ	Adults either Pre-op CI candidates, or post-op CI users (post-lingual HL)	Health-related QofL instrument for use in CI users. Assesses physical, psychological and social domains.	2000	60	In Physicial: basic sound perception, advanced sound perception, and speech production, In Social Functioning; activity, and social functioning. In Pscyhological only 1 subdomain: self-esteem.	5 pt categorical scale with categories varying depending on the question	Pre-existing questionnaires & the author. Several items based on interviews and previous questionnaires used over the years to monitor the rehabilitation of CI users within the research team	CI users (n=5) completed pilot questionnaire re clarity etc after which the survey was revised and finalised. Retrospective (past tense) vs current responses were assessed with post-lingual CI users (n=47) with two weeks between completion. "Retrospective" (i.e. past tense) answers were compared to answers from 53 pre-op candidates. Comparison to two generic QoL questionnaires for Contstruct vali…	Paper based	40/60 (67%)		10/60 (17%)			10/60 (17%)
	Hearing Participation Scale** short version of the Glasgow Hearing Status Inventory (Hawthorne et al, 2002)	HPS	adults with hearing loss	an 11-item instrument measuring self-esteem, social handicap, and hearing handicap	2002	11	3 (self esteem, social handicap and hearing handicap)	5 pt categorical scale with categories varying depending on the question	Used items within the GHSI. GHSI items relating to medication, and health and employment optimism were excluded from analysis. GHSI results of 202 adults with hearing loss (148 with CI) were analysed. Items were excluded if >60% of responses were at the same level, if item failed to load onto the relevant factor anlaysisn<0.3, or an item rest of test correlation (IRTC) was <0.3. But also included…	Validated against the AQoL and non-CI vs CI responses were compared for discriminative validation. Data analysis included exploratory factor analysis, IRTC, item response theory, Cronbach's alpha, Chi2 for categorical variables, t-tests and ANOVA for interval variables, and Pearson correlations for continuous data. Factor analysis suggested each scale is unidimensional.	Paper based. Only able to locate within the paper cited.	7/11 (64%)		4/11 (36%)
	Comprehensive Cochlear Implant Questionnaire (King et al, 2014)	CCIQ	Adults with CI esp bilateral CI	a 28-item, 5-point Likert-scale questionnaire that assesses the physical and psychosocial benefits of bilateral CI's	2014	28	Physical Domain (speech perc in quiet, Speech perc in noise, Localisation, vestibular effects, music, general), Psychologial, Social (social interactions, functioning).	5 pt Likert scale - (1) never, (2) rarely, (3) sometimes, (4) usually, and (5) always.	Literature review, interviews with CI team (surgeons, audiologists, and speech pathologists), pre-existing questionnaires.	CI recipients (n=54) (CI bilat) completed the survey (47 mailed, 7 in clinic), n=26 completed retest (mailed). Analysed for test-retest consistency. Cronbach's alpha also assessed for each domain and subdomain. General, pscyhological and social interactions did not reach Cronbach's alpha coefficient of 0.7 or more required for group comparison.	Paper based	24/28 (86%)		4/28 (14%)
	Cochlear Implant Quality of Life Questionnaire - 35 (McRackan et al, 2019)	CI QoL-35 (Profile)	Adult CI recipients	The CIQOL-35 Profile measures domain-specific CIQOL and includes 35 items in 6 domains (communication, emotional, entertainment, environmental, listening effort, and social).	2019	35	communication, emotional, entertainment, environment, listening effort and social	5 pt scale (never, rarely, sometimes, often, always)	Adult CI users (n-23) divided into 1 of 3 focus groups stratified by word recognition ability & literature review	Data analysis ID'ed central themes of communication, emotion, environmental sounds, independence and work function, listening effort, social isolation and ability to socialize, and sound clarity. Items were reviewed for content validity and clarity (CI surgeons (n=2), CI audiologists (n=2), a PhD public health researcher with expertise in community engagement research, a PhD hearing, research sci…	Editable pdf or Paper based	30/35 (86%)		5/35 (14%)
	Cochlear Implant Quality of Life Questionnaire - 10 (McRackan et al, 2019)	CI QoL-10		The CIQOL-10 Global contains 10 items from the CIQOL-35 and provides a global assessment of a CI user's QOL without domain-specific data	2019	10	Nil	5 pt scale (never, rarely, sometimes, often, always)	Adult CI users (n-23) divided into 1 of 3 focus groups stratified by word recognition ability & literature review	Data analysis ID'ed central themes of communication, emotion, environmental sounds, independence and work function, listening effort, social isolation and ability to socialize, and sound clarity. Items were reviewed for content validity and clarity (CI surgeons (n=2), CI audiologists (n=2), a PhD public health researcher with expertise in community engagement research, a PhD hearing, research sci…	Editable pdf or Paper based	8/10 (80%)		2/10 (20%)
	Hearing Device Satisfaction Scale (Luetje et al, 2002)	HDSS	Adults with hearing implants	Assessment of satisfaction with different features of the device Sound quality, Effectiveness in noise, Cosmetics, Manipulation	?2002	21	Device features, Sound quality when listening	6 pt scale - very satisfied, satisfied, sometimes satisfied/dissatisfied, dissatisfied, very dissatisfied, does not apply	Unclear. Appears to have been developed by either manufacturer or researcher.	Unclear	Paper based		21/21 (100%)
	Audio Processor Satisfaction Questionnaire (Billinger-Finke et al, 2020)	APSQ	Adults with hearing implants	Assesses user satisfaction with their audio processor	2020	15	comfort, social life, usability	0-10 scale from "I do not agree at all to I fully agree"	Expert group of an audiologist and speech therapist, psychologist, a bio-statistician, a clinical engineer with expert knowledge in CIs, a health technology expert & literature review. List of items reviewed by hearing implant users.	Test, retest assessed with hearing implant users (n=53) within 4 weeks. Validation analysis reliablity - cronbach's alpha 0.750, test-retest. Exploratory factor analysis with varimax rotation method used to check the underlying factor structure of items and reduce items. Hearing implant users (n=69) completed the revised survey twice within 4 weeks. Results were assessed for item discrimination a…	Paper based.		15/15 (100%) - no specific text saying "satisfaction" except title - ? Acceptance
	WHO well-being index (WHO-5) (Bech, 1996)	WHO-5	Adults	The 5-item World Health Organization Well-Being Index (WHO-5) is a short and generic global rating scale measuring subjective well-being.	2004	5	nil	6 pt categorical scale: All of the time, Most of the time, More than half the time, Less than half the time, Some of the time, At no time	Items of which were selected from the Zung scales for depression, distress and anxiety, the General Health Questionnaire and the Psychological General Well-Being Scale.	Patients completing a diabetes clinical trial (n=358) completed a 28-item measure. Results were analysed results for Internal Validity, homongeneity of items using Cronbach's alpha and Loevinger's coefficient of homogeneity. Any with Kokken's coefficient of homoeneity <0.38 were removed leaving 16 items. Further items were removed following discussion with authors. Factor analysis identifed 4 fac…	paper version			5/5 (100%)
	De Jong Gierveld Lonliness scale 6 item (De Jong Gierveld & Van Tilburg, 2006)		Adults	Measure of social and emotional loneliness	2006	6	Social Loneliness, Emotional Loneliness	3 pt categorical scale: yes, more or less, no	pre-exisiting survey	Analysis of 8154 participants results from the 11 item scale led to selection of items to comprise the 6 item scale. Cognitive nterviews with adults (n= 8154) assessed the shortened scale. Presence or absence of a partner, and subjective health were variables used to test validity of the new scale. 3rd study assessed 4659 adults with same test. Psychometric properties of the results of adults who…	Paper based			6/6 (100%)
	De Jong Gierveld Lonliness scale 11 item (De Jong Gierveld & Kamphuls, 1985)		Adults	consists of five positive and six negative items. The positive items assess feelings of belongingness, whereas the negative items apply to three separate aspects of missing relationships.	1985	11	Social Loneliness, Emotional Loneliness	5 pt categorical scale: None of the time, Rarely, Some of the time, Often, All of the time	unable to access article	unable to access article	Paper based			11/11 (100%)
	The four dimensional symptom questionnaire (Terluin et al, 2006)	4DSQ	adults	a self-report questionnaire that has been developed in primary care to distinguish non-specific general distress from depression, anxiety and somatization.	1996, rev 2010	50	Distress (16 items), Depression (6 items), Anxiety (12 items) and Somatization (16 items)	5 pt categorical scale: No, Sometimes, Regularly, Often, very often or constantly	unclear (original article in German)	Combined 10 different data sets. Tested association between 4DSQ scores and relevant clinical diagnoses. Assessed inter-correlations between scales, the factor structure, associations with other symptom questionnaires, associations with other factors such as stress factors, personality and social functioning. Used ROC curves to detect diagnosed issues within each of the subdomains.	Paper based			50/50 (100%)
	Beck’s Depression Index (Beck et al, 2006)	BDI	adults	a 21-item, self-report rating inventory that measures characteristic attitudes and symptoms of depression	1961, rev 1971	21	nil	4 pt scale, various categories depending on the item	Clinical consensus about depressive symptoms displayed by psychiatric patients by clinicians	Meta-analysis - Internal consistency for psychiatric populations, the nine coefficient alphas ranged from 0.76 through to 0.95, and the mean coefficient alpha was 0.86. Within 15 nonpsychiatric samples, the mean alpha was 0.81; the range was from 0.73 to 0.92. Test-retest: nonpsychiatric patients’ displayed more stable BDI scores than the psychiatric patients. A number of studies have reported on…	Interview (originally). Often self administered paper-based. Computer based versions are avaiable.			21/21 (100%)
	UCLA Loneliness Index-Revised (Russell et al, 1980)		adults	20-item scale designed to measure one's subjective feelings of loneliness as well as feelings of social isolation.	1980	20	nil	4 pt scale - (never to often)	Revised from the original measure created in 1978, new items developed by authors.	Students (n=162) completed the original scale in addition to 19 new items as well as 3 mood measures (BDI, Costello-Comrey depression and anxiety scale, 9pt rating of itensity of 25 emotions. ). Prior to analysis the authors decided the survey should be 20 items, 50% reflecting satisfaction with social relationships, 50% dissatisfaction. Items were selected based on highest correlations with self…	Paper based self-administration			20/20 (100%)
	Geriatric Depression Scale–Long (Yesavage et al, 1983)	GDS-L	geriatric adults	30-item questionnaire in which participants are asked to respond by answering yes or no in reference to how they felt over the past week.	1982	30	nil	2 item (yes/no)	Unclear how the original 100 items were selected. Elderly adults (n=47) compled 100 items to determine final item inclusion.	Thirty items that correlated highest and most significantly with the total score were chosen for inclusion in the GDS. Content validation of the survey was completed with two groups of geriatric adults (n=40 normal, n=60 under treatment for depression) completed 30-60 min interview (with trained observers) including HRS-D and, SDS and GDS. Results were analysed for internal consistency - median c…	Paper based			30/30 (100%)
	Depression Anxiety Stress Scale (42 item) (Antony et al, 1998)	DASS	Adults	42-item self-report instrument designed to measure the three related negative emotional states of depression, anxiety and tension/stress	1995	21	Depression, Anxiety, Stress	0-3, 0 Did not apply to me at all 1 Applied to me to some degree, or some of the time 2 Applied to me to a considerable degree, or a good part of time 3 Applied to me very much, or most of the time	Unable to ascertain	Unable to ascertain	Paper based			42/42 (100%)
	Depression Anxiety Stress Scale (21 item) (Antony et al, 1998)					42	Depression, Anxiety, Stress	0-3, 0 Did not apply to me at all 1 Applied to me to some degree, or some of the time 2 Applied to me to a considerable degree, or a good part of time 3 Applied to me very much, or most of the time	Unable to ascertain	Unable to ascertain
	Satisfaction with life scale (Diener et al, 1985)	SWLS	adults	5-item instrument designed to measure global cognitive judgments of satisfaction with one’s life.	1985	5	nil	7 pt categorical scale (strongly agree, agree, slightly agree, neither agree nor disagree, slightly agree, disagree, strongly disagree)	Author developed items	Initial factor analaysis (n=?) resulted in 3 factors, +ve affect, -ve affect and satisfaction. All items not loading to satisfaction, or with loadings <0.60 were removed, leaving 10 items. 5 of these were dropped due to the high semantic similiarity to other items. Students (n=176) completed the SWLS. Test retest was assessed at 2 months (n=76) with test-restest correlation coefficient =0.82, coe…	On-line version available or paper-based.			5/5 (100%)
	Hospital Anxiety and Depression Scale (Zigmond & Snaith, 1983)	HADS	adults	Aims to provide clinicians with an acceptable, reliable , valid and easy to use tool for Iding and quaitifying depression and anxiety	1983	14	Depression, Anxiety	4 pt categorical scale (categories vary depending upon the question)	Pre-existing questionnaires & the author.	Adults (n=98) completed the HADS survey prior to a GP appt, then post appt ratings of anxiety and depression, based on post-appt interviews were determined. Internal consistency was assessed on using pearson correlations between individual item scores and the total score of remaining items. Weakly correlated items were removed. Psychiatric ratings (non-case, doubtful case, case) were compared wit…	paper-based			14/14 (100%)
	General Anxiety Disorder-7 (GAD-7) (Spitzer et al, 2006)	GAD-7	adults	a brief measure for symptoms of anxiety, based on the generalised anxiety disorder diagnostic criteria described in the Diagnostic and Statistical Manual of Mental Disorders (DSM).	2006	7	nil	4 pt categorical scale (not at all, several days, more than half the days, nearly every day)	Pre-existing questionnaires & the author.	Adult outpatients (n=2149) completed first version of survey (14 items). Content vality was assessed with completion of currently available measures for anxiety, general health and depression in addition to phone interviews to assess anxiety levels a week after the survey was completed. The items which correlated highest with the total 13-item scale score were selected. ROC analyses were complete…	On-line version available or paper-based.			7/7 (100%)
	Perceived Stress Questionnaire (Levenstein et al, 1993)	PSQ	adults	an instrument to assess stressful life events and circumstances that tend to trigger or exacerbate disease symptoms. It is recommended as a potentially valuable tool for evaluating the underlying causes of sleep disturbances.	1993	30	Nil	4 pt categorical scale (almost, sometimes, often, usually)	Experienced clinicians (n=4) & patients with ulcerative colitis, duodenal ulcer, and asthma	A series survey versions were pilot tested with on patients (n=15) and healthcare workers. Test results and in-depth critiques were used to improve the wording, reduce associations with gender and age, and ensure sufficient response variation for each item. A 36-item version was piloted with n=48 adults. Six items were eliminated or modified, to eliminate age or sex bias, to improve clarity, to e…	Paper based			30/30 (100%)
	IDA tool - "The Line" (Ida Institute)	The Line	adults	This simple, effective tool is based on a line, two questions, and the clients’ responses. The first question allows you to assess how important your client feels it is for them to improve their hearing. The second one helps you appraise how confident they are that they can follow through with recommended treatment.		2	Nil	10 pt categorical scale (not at all to very much)	Unable to ascertain	Unable to ascertain	In person, editable pdf and also APP				2/2 (100%)
	Hearing Implant Sound Quality Index (Amann & Anderson, 2014)	HISQUI19	MedEl CI users who were over 18 years.	a self-administered questionnaire to quantify the individual perceived sound quality of hearing implanted patients in daily life and self-assess their auditory abilities in everyday communication situations	2014	19	nil	seven response categories are as follows: always (99%), almost always (87%), frequently (75%), mostly (50%), occasionally (25%), rarely (12%) and never (1%).	Expert group of audiologists, speech therapists, a psychologist, and a bio-statistician	Items were created based on authors critera; items that show a range of speech understanding abilities in everyday listening situations, phrased in a similar way, with consistent responses and suitable for construction of Likert scales. Pilot survey completed by CI users (n=14) with experts revising the item pool based on pilot study results. A preliminary version of the HISQUI (35 items) was tes…	Paper based self-administration	Designed to quantify the self-perceived level of auditory benefit that cochlear implant (CI) users experience in everyday listening situationsInstructions on how to complete the questionnaire and an evaluation matrix to calculate the HISQUI19 total score are provided in the questionnaire. The total score ranges from 19 to 133 points.					19/19 (100%)
	Speech and Spatial Qualities Questionnaire (Gatehouse & Noble, 2004)	SSQ	Adults with hearing loss	Measures hearing disability and handicap by assessing speech hearing, spatial hewaring and qualities of hearing	2004	49	Speech hearing, Spatial Hearing, Qualities of hearing.	Scale 0-10 - bounders vary depending on the question.	Pre-existing questionnaires & the author.	Cognitive interviews using a pilot version of the SSQ was completed with adults with HA (n=?). Wording was adjusted for clarity, added new items for qualities. Pilot testing involved interview presentation of the pilot survery by 2 audiologists, to adults with HL (n=153). Scores were validated against the 12-item 5 pt scaled handicap questionnaire. Descriptive statistics were created for each ite…	Interview or self-admin. Paper based						49/49 (100%)
	Short Form Speech and Spatial Qualities Questionnaire (Noble et al, 2013)	SSQ-12	Adults with hearing loss	Screening verion - Measures hearing disability and handicap by assessing speech hearing, spatial hewaring and qualities of hearing	2013	12	Speech hearing, Spatial Hearing, Qualities of hearing.	Scale 0-10 - bounders vary depending on the question.	Pre-existing questionnaire - items to include selected independently at three HA centres and a consensus met between clinicians.	The data set (n=1220) used for the initial SSQ factor analysis (was re-analysed to compare original SSQ scores (SSQ49) with scores on the short version (SSQ12).	Interview or self-admin. Paper based, online						12/12 (100%)
	Expected Consequences of Hearing aid Ownership (ECHO) (Cox & Alexander, 2000)	ECHO*	Adults prior to hearing aid fitting	The ECHO survey has been designed to measure prefit expectations of hearing aid use. It was developed as a companion instrument to the SADL questionnaire. As with the SADL, it produces a global score and four sub-scales: Positive Effect, Services & Cost, Negative Features, and Personal Image	2000	15	Positive Effect (6 items - 1, 3, 5, 6, 9, 10- ), Service and cost (3 items- 12, 14, 15), Negative features (3 items- 2*, 7*, 11), Personal Image (3 items- 4*, 8, 13*),	7 pt categorical scale (A Not At All,B A Little,C Somewhat, D Medium, E Considerably, F Greatly, G Tremendously	unable to access paper	unable to access paper	Paper based, pdf
	Satisfaction with amplification in daily life (Cox, 1999)	SADL	Adults using Hearing Aids	The SADL scale has been designed to evaluate the satisfaction that people feel with their current hearing aids. It quantifies satisfaction using a global score and four subscales: Positive Effect, Service and Cost, Negative Features, and Personal Image	1999	15	Positive Effect (6 items - 1, 3, 5, 6, 9, 10- ), Service and cost (3 items- 12, 14, 15), Negative features (3 items- 2*, 7*, 11), Personal Image (3 items- 4*, 8, 13*)	7 pt categorical scale (A Not At All,B A Little,C Somewhat, D Medium, E Considerably, F Greatly, G Tremendously	unable to access paper	unable to access paper	Paper based, pdf	3/12 (25%)	4/12 (33%)	4/12 (33%)				1/12 (8%)
	Social Isolation Measure (Heffernan et al, 2019)	SIM	Adults with hearing loss	A short survey to rapidly assess the impact of auditory rehabilitation interventions on perceived social isolation in adults with hearing loss.	2019	5	Nil	10 Pt likert scale (bounders completely disagree to completely agree)	Adults with hearing loss (n=14), clinicians, and researchers (n=20), and literature review	The content of the SPaRQ was refined through cognitive interviews with adults with hearing loss and a survey of clinicians and academics The SPaRQ was further evaluated and refined in a quantitative study using modern and traditional psychometric analysis techniques, including Rasch analysis. Each subscale was found to have strong measurement properties (e.g. internal consistency, construct valid…	Paper based			5/5 (100%)
	Hearing Aid Users Questionnaire (HAUQ)	HAUQ	Adults using Hearing Aids	The HAUQ uses an 11-item questionnaire to assess hearing aid use, benefit, and satisfaction (Dillon, Birtles, & Lovegrove, 1999). The HAUQ uses a 4-point scoring score for each of the 11 questions. The goal of the HAUQ is to measure problems that may affect a person's ability to use and benefit from hearing aids. It has been normed on 4,421 adults with hearing loss.	1999	11	Hearing aid use, benefit, satisfaction	4 pt scale	unable to access paper	unable to access paper		??	?? (with service rather than device)					??
	Net Promotor Score	NPS	Customers	An NPS score measures customer loyalty by looking at their likelihood of recommending a given business. Your NPS score is measured with a single-question survey and reported with a number ranging from -100 to +100, where a higher score is desirable. NPS® is often held up as the gold standard customer experience metric.		1	NA	Scale from -100 to +100	NA				1/1 (100%)
	Short assessment of Patient Satisfaction (Sansoni et al, 2011)	SAPS	Adults receiving medical treatment	The Short Assessment of Patient Satisfaction (SAPS) is a short, reliable and valid seven item scale that can be used to assess patient satisfaction with their treatment. Looks at general satisfaction with medical care (service specific)	2011	7	NA	5 pt Categorical scale (categories depend on question) (scoared as 0-4)	unable to access paper	unable to access paper	Paper based							7/7 (100%)
	Social Participation Restrictions Questionnaire (Hefferman et al, 2018)	SParQ	Adults with hearing loss	The SPaRQ is a hearing-specific, patient-reported outcome measure that was originally developed through consultation with adults with hearing loss, clinicians, and researchers.	2019	19	Social Behaviours (9 item), Social Perceptions (10 item)	10 Pt likert scale (bounders depend on question)	Adults with hearing loss (n=14), clinicians, and researchers (n=20)	Cognitive interviews and a subject matter expert survey were conducted. The interview data were analysed using thematic analysis and a taxonomy of questionnaire clarity problems. Descriptive statistics were calculated for the survey data. Adults with HL (n=279) completed a long-form, 53-item SPaRQ. Rasch analysis, a modern psychometric analysis technique, was used to assess a range of psychometri…	Paper based	9/19 (47%)		10/19 (53%)
	University of Rhode Island Change Assessment adapted for hearing loss (McConnaughy et al, 1983)	URICA-HL	Adults	designed to measure 4 stages of change hypothesized to account for a temporal dimension in the change process occurring in psychotherapy: (1) precontemplation, (2) contemplation, (3) action, and (4) maintenance.	1981 (URICA not URICA-HL)	32	Pre-contemplation, Contemplation, Action, Mainetenance	5 pt categorical scale	unclear	An initial pool of 125 items was reduced to a final test of 32 items using principal component analysis, Chronbach's coefficient alpha, and item analysis. Chronbach's coefficient alphas for the four scales range from 0.88 to 0.89 . A cluster analysis was performed on the scores for each of the four scales . The resultin g 18-cluster solution produced 7 major and 2 minor client profiles that are h…	Paper based				24/32 (75%)
	Visit-Specific Satisfaction Questionnaire (Davies & Ware, 1991)	VSQ-9	Adults with chronic conditions	The VSQ-9 is a visit-specific satisfaction instrument adapted by the American Medical Group Association from the Visit Rating Questionnaire used in the Medical Outcomes Study, a two-year study of patients with chronic conditions.	?1991	9	nil (service specific)	5 pt categorical scale.	unable to access paper	unable to access paper	Paper based							9/9 (100%)
		*unable to determine based on current subdomains which cross over ours
	References
	Amann, E. and I. Anderson (2014). "Development and validation of a questionnaire for hearing implant users to self-assess their auditory abilities in everyday communication situations: the Hearing Implant Sound Quality Index (HISQUI19)." Acta Otolaryngol 134(9): 915-923.
	Antony, M. M., P. J. Beieling, B. J. Cox, M. W. Enns and S. R.P. (1998). "Psychometric properties of the 42-item and 21-item versions of the Depression Anxiety Stress Scales in clinical groups and a community sample." Psychological Assessment 10(2): 176–181.
	Beck, A. T., C. H. Ward, M. Mendelson, J. Mock and J. Erbaugh (1961). "An inventory for measuring depression." Arch Gen Psychiatry 4: 561-571.
	Bench, J. and J. Doyle (1979). The BKB/A (Banford-Kowal-Bench/Australian version) sentence lists for hearing-impaired children. . Victoria, Australia, La Trobe University.
	Billinger-Finke, M., T. Bracker, A. Weber, E. Amann, I. Anderson and C. Batsoulis (2020). "Development and validation of the audio processor satisfaction questionnaire (APSQ) for hearing implant users." Int J Audiol 59(5): 392-397.
	Boothroyd, A. (1968). "Developments in Speech Audiometry." Sound 2: 3-10.
	Boothroyd A, H. L., & Hnath T. (1985). "A sentence test of speech perception: reliability, set equivalence, and short
	term learning." CUNY Academic Works 1985.
	Cassarly, C., L. J. Matthews, A. N. Simpson and J. R. Dubno (2020). "The Revised Hearing Handicap Inventory and Screening Tool Based on Psychometric Reevaluation of the Hearing Handicap Inventories for the Elderly and Adults." Ear Hear 41(1): 95-105.
	Cox, R., M. Hyde, S. Gatehouse, W. Noble, H. Dillon, R. Bentler, D. Stephens, S. Arlinger, L. Beck, D. Wilkerson, S. Kramer, P. Kricos, J. P. Gagne, F. Bess and L. Hallberg (2000). "Optimal outcome measures, research priorities, and international cooperation." Ear Hear 21(4 Suppl): 106S-115S.
	Cox, R. M. and G. C. Alexander (1995). "The abbreviated profile of hearing aid benefit." Ear Hear 16(2): 176-186.
	Cox, R. M. and G. C. Alexander (1999). "Measuring Satisfaction with Amplification in Daily Life: the SADL scale." Ear Hear 20(4): 306-320.
	Cox, R. M. and G. C. Alexander (2000). "Expectations about hearing aids and their relationship to fitting outcome." Journal of the American Academy of Audiology 11: 368-382.
	Davies, A. R. and J. E. Ware Jr (1991). GHAA’s Consumer Satisfaction Survey and User’s Manual. Washington DC.
	Dawson, P. W., A. A. Hersbach and B. A. Swanson (2013). "An adaptive Australian Sentence Test in Noise (AuSTIN)." Ear Hear 34(5): 592-600.
	De Jong Gierveld, J. and F. Kamphuls (1985). "The Development of a Rasch-Type Loneliness Scale." Applied Psychological Measurement 9(3): 289-299.
	De Jong Gierveld, J. and T. Van Tilburg (2006). "A 6-Item Scale forOverall, Emotional, and Social Loneliness. Confirmatory Tests on Survey Data." Research on Aging 28: 582-598.
	Diener, E., R. A. Emmons, R. J. Larsen and S. Griffin (1985). "The Satisfaction with Life Scale." Journal of Personality Assessment 49: 71-75.
	Dillon, H., G. Birtles and R. Lovegrove (1999). "Measuring the Outcomes of a National Rehabilitation Program: Normative Data for the Client Oriented Scale of Improvement (COSI) and the Hearing Aid User’s Questionnaire (HAUQ)." J Am Acad Audiol 1999 10(02): 67-79.
	Etymotic Research (2005). Etymotic BKB-SIN Speech-in-Noise Test User Manual: 1-27.
	Gatehouse, S. (1999). "A self-report outcome measure for the evaluation of hearing aid fittings and services." Health Bull (Edinb) 57(6): 424-436.
	Gatehouse, S. and W. Noble (2004). "The Speech, Spatial and Qualities of Hearing Scale (SSQ)." Int J Audiol 43(2): 85-99.
	Hawthorne, G. and A. Hogan (2002). "Measuring disability-specific patient benefit in cochlear implant programs: developing a short form of the Glasgow Health Status Inventory, the Hearing Participation Scale." Int J Audiol 41(8): 535-544.
	Heffernan, E., N. S. Coulson and M. A. Ferguson (2018). "Development of the Social Participation Restrictions Questionnaire (SPaRQ) through consultation with adults with hearing loss, researchers, and clinicians: a content evaluation study." Int J Audiol 57(10): 791-799.
	Heffernan, E., A. Habib and M. Ferguson (2019). "Evaluation of the psychometric properties of the social isolation measure (SIM) in adults with hearing loss." Int J Audiol 58(1): 45-52.
	Hinderink, J. B., P. F. Krabbe and P. Van Den Broek (2000). "Development and application of a health-related quality-of-life instrument for adults with cochlear implants: the Nijmegen cochlear implant questionnaire." Otolaryngol Head Neck Surg 123(6): 756-765.
	Killion, M. C., P. A. Niquette, G. I. Gudmundsen, L. J. Revit and S. Banerjee (2004). "Development of a quick speech-in-noise test for measuring signal-to-noise ratio loss in normal-hearing and hearing-impaired listeners." J Acoust Soc Am 116(4 Pt 1): 2395-2405.
	King, N., E. A. Nahm, P. Liberatos, Q. Shi and A. H. Kim (2014). "A new comprehensive cochlear implant questionnaire for measuring quality of life after sequential bilateral cochlear implantation." Otol Neurotol 35(3): 407-413.
	Kompis, M., F. Pfiffner, M. Krebs and M. D. Caversaccio (2011). "Factors influencing the decision for Baha in unilateral deafness: the Bern benefit in single-sided deafness questionnaire." Adv Otorhinolaryngol 71: 103-111.
	Levenstein, S., C. Prantera, V. Varvo, M. L. Scribano, E. Berto, C. Luzi and A. Andreoli (1993). "Development of the Perceived Stress Questionnaire: a new tool for psychosomatic research." J Psychosom Res 37(1): 19-32.
	Luetje, C. M., D. Brackman, T. J. Balkany, J. Maw, R. S. Baker, D. Kelsall, D. Backous, R. Miyamoto, S. Parisier and A. Arts (2002). "Phase III clinical trial results with the Vibrant Soundbridge implantable middle ear hearing device: a prospective controlled multicenter study." Otolaryngol Head Neck Surg 126(2): 97-107.
	McBride, W. S., C. D. Mulrow, C. Aguilar and M. R. Tuley (1994). "Methods for screening for hearing loss in older adults." Am J Med Sci 307(1): 40-42.
	McConnaughy, E. A., J. O. Prochaska and W. F. Velicer (1983). "Stages of change in psychotherapy: Measurement and sample profiles." Psychotherapy: Theory, Research & Practice 20(3): 368–375.
	McRackan, T. R., B. N. Hand, C. Cochlear Implant Quality of Life Development, C. A. Velozo and J. R. Dubno (2019). "Cochlear Implant Quality of Life (CIQOL): Development of a Profile Instrument (CIQOL-35 Profile) and a Global Measure (CIQOL-10 Global)." J Speech Lang Hear Res 62(9): 3554-3563.
	Nilsson, M., S. D. Soli and J. A. Sullivan (1994). "Development of the Hearing in Noise Test for the measurement of speech reception thresholds in quiet and in noise." J Acoust Soc Am 95(2): 1085-1099.
	Noble, W., N. S. Jensen, G. Naylor, N. Bhullar and M. A. Akeroyd (2013). "A short form of the Speech, Spatial and Qualities of Hearing scale suitable for clinical use: the SSQ12." Int J Audiol 52(6): 409-412.
	Peterson, G. E. and I. Lehiste (1962). "Revised CNC lists for auditory tests." J Speech Hear Disord 27: 62-70.
	Reichheld, F. F. (2003). The one number you need to grow. Harvard Business Review. Massachusetts, US., Harvard Business School Publishing. December.
	Russell, D., L. A. Peplau and C. E. Cutrona (1980). "The revised UCLA Loneliness Scale: Concurrent and discriminant validity evidence." Journal of Personality and Social Psychology 39: 472-480.
	Sansoni, J., G. Hawthorne, N. Marosszeky, K. Moore, G. Fleming and E. Owen (2011). Technical Manual and Instructions for the Revised Incontinence and Patient Satisfaction Tools. Wollongong, NSW, University of Wollongong.
	Smits, C., S. Theo Goverts and J. M. Festen (2013). "The digits-in-noise test: assessing auditory speech recognition abilities in noise." J Acoust Soc Am 133(3): 1693-1706.
	Spahr, A. J. and M. F. Dorman (2004). "Performance of subjects fit with the Advanced Bionics CII and Nucleus 3G cochlear implant devices." Arch Otolaryngol Head Neck Surg 130(5): 624-628.
	Spitzer, R. L., K. Kroenke, J. B. Williams and B. Lowe (2006). "A brief measure for assessing generalized anxiety disorder: the GAD-7." Arch Intern Med 166(10): 1092-1097.
	Terluin, B., H. W. van Marwijk, H. J. Ader, H. C. de Vet, B. W. Penninx, M. L. Hermens, C. A. van Boeijen, A. J. van Balkom, J. J. van der Klink and W. A. Stalman (2006). "The Four-Dimensional Symptom Questionnaire (4DSQ): a validation study of a multidimensional self-report questionnaire to assess distress, depression, anxiety and somatization." BMC Psychiatry 6: 34.
	The ida Institute. "ida Institute Motivational Tools: The Line." Retrieved 17/03/2024, 2025.
	Topp, C. W., S. D. Ostergaard, S. Sondergaard and P. Bech (2015). "The WHO-5 Well-Being Index: a systematic review of the literature." Psychother Psychosom 84(3): 167-176.
	Ventry, I. M. and B. E. Weinstein (1982). "The hearing handicap inventory for the elderly: a new tool." Ear Hear 3(3): 128-134.
	Yesavage, J. A., T. L. Brink, T. L. Rose, O. Lum, V. Huang, M. Adey and V. O. Leirer (1982). "Development and validation of a geriatric depression screening scale: a preliminary report." J Psychiatr Res 17(1): 37-49.
	Zigmond, A. S. and R. P. Snaith (1983). "The hospital anxiety and depression scale." Acta Psychiatr Scand 67(6): 361-370.
